# Supplementary material for: Effective Diagnosis of Foot-And-Mouth Disease Virus (FMDV) Serotypes O and A Based on Optical and Electrochemical Dual-Modal Detection
Source: Biomolecules. 2021 Jun 5;11(6):841. doi: 10.3390/biom11060841 (PMC8229964; doi:10.3390/biom11060841)
Supplement: Supplementary file 1 [file biomolecules-11-00841-s001.zip]

Archive with 1 entries (1 files):
- biomolecules-1205287-supplementary.pdf
